# Supplementary material for: Generic Workflow to Predict Medicine Concentrations in Human Milk Using Physiologically-Based Pharmacokinetic (PBPK) Modelling—A Contribution from the ConcePTION Project
Source: Pharmaceutics. 2023 May 11;15(5):1469. doi: 10.3390/pharmaceutics15051469 (PMC10223637; doi:10.3390/pharmaceutics15051469)
Supplement: Supplementary file 1 [file pharmaceutics-15-01469-s001.zip]

Archive with 10 entries (10 files):
- File S1. Evaluation_report_amoxicillin.pdf
- File S10. Evaluation_report_zidovudine.pdf
- File S2. Evaluation_report_caffeine.pdf
- File S3. Evaluation_report_cetirizine.pdf
- File S4. Evaluation_report_levetiracetam.pdf
- File S5. Evaluation_report_metformin.pdf
- File S6. Evaluation_report_nevirapine.pdf
- File S7. Evaluation_report_sertraline.pdf
- File S8. Evaluation_report_tenofovir.pdf
- File S9. Evaluation_report_valproic acid.pdf
